# Supplementary material for: WPI Hydrogels with a Prolonged Drug-Release Profile for Antimicrobial Therapy
Source: Pharmaceutics. 2022 Jun 4;14(6):1199. doi: 10.3390/pharmaceutics14061199 (PMC9231275; doi:10.3390/pharmaceutics14061199)
Supplement: Supplementary file 1 [file pharmaceutics-14-01199-s001.zip]

Archive with 1 entries (1 files):
- pharmaceutics-1725911-supplementary.pdf
